# Supplementary material for: Fully Selective Synthesis of Spirocyclic-1,2-oxazine N-Oxides via Non-Catalysed Hetero Diels-Alder Reactions with the Participation of Cyanofunctionalysed Conjugated Nitroalkenes
Source: Molecules. 2023 Jun 6;28(12):4586. doi: 10.3390/molecules28124586 (PMC10301638; doi:10.3390/molecules28124586)
Supplement: Supplementary file 1 [file molecules-28-04586-s001.zip]

Archive with 1 entries (1 files):
- molecules-2441140-supplementary.pdf
